# Supplementary material for: Magnetic Resonance Imaging (MRI) of Spanish Sheep Cheese: A Study on the Relationships between Ripening Times, Geographical Origins, Textural Parameters, and MRI Parameters
Source: Foods. 2024 Oct 10;13(20):3225. doi: 10.3390/foods13203225 (PMC11507292; doi:10.3390/foods13203225)
Supplement: Supplementary file 1 [file foods-13-03225-s001.zip]

Archive with 1 entries (1 files):
- foods-3127104-supplementary.pdf
